# Supplementary material for: The small and large intestine contain related mesenchymal subsets that derive from embryonic Gli1+ precursors
Source: Nat Commun. 2023 Apr 21;14:2307. doi: 10.1038/s41467-023-37952-5 (PMC10121680; doi:10.1038/s41467-023-37952-5)
Supplement: Supplementary file 3 — Supplementary Data 1 [file 41467_2023_37952_MOESM3_ESM.xlsx]

## Sheet: 22_10_06_Fgfr2vsPdgfrahi_signDE
	Fgfr2+ FB	PDGFRahi FB
1	1600002H07Rik	1700037H04Rik
2	1810011O10Rik	3110035E14Rik
3	4930523C07Rik	4933408B17Rik
4	A730017C20Rik	5430416O09Rik
5	Abca8a	6330403A02Rik
6	Abcc2	9030617O03Rik
7	Abcd2	A330017A19Rik
8	Abi3bp	Abcc3
9	Ackr3	Abcc4
10	Acot1	Abcc9
11	Acyp2	Abr
12	Adam23	Acta2
13	Adamts1	Adam11
14	Adamts10	Adam33
15	Adamts12	Adamtsl1
16	Adamts19	Adrb1
17	Adamts2	Ak4
18	Adamtsl2	Akr1b8
19	Adamtsl5	Alcam
20	Adcyap1r1	Aldh1a1
21	Add3	Amdhd2
22	Adh1	Ampd3
23	Aff2	Angptl1
24	Agtr1a	Aplnr
25	Agtr1b	Arhgap22
26	AI464131	Atp2a3
27	AI854703	Atpaf2
28	Aknad1	B3galt1
29	Aldh1a3	B4galnt1
30	Amph	Basp1
31	Ano5	Bcar1
32	Aoc3	Bco1
33	Apbb1ip	Bean1
34	Apcdd1	Bhlhe40
35	Ar	Bmp2
36	Arhgap15	Bmp3
37	Arhgap32	Bmp5
38	Arrb1	Bmp7
39	Arrb2	Bpgm
40	Art4	C5ar1
41	Aspa	Cacna1g
42	Astn1	Cacna2d3
43	Atp1a2	Cacnb2
44	Atrnl1	Cap2
45	Auts2	Capn10
46	Avil	Capn12
47	Avpr1a	Casq2
48	AW551984	Cav1
49	B230307C23Rik	Cav2
50	Bche	Ccdc125
51	Bcr	Ccdc85a
52	Brf2	Ccnb2
53	C1qtnf3	Ccnd1
54	C1qtnf7	Ccrl2
55	C3	Cd24a
56	C4b	Cd38
57	Cacna1h	Cdh13
58	Cadm3	Cds1
59	Camkk1	Chd7
60	Casp1	Chrnb1
61	Ccl11	Chst1
62	Ccl2	Chst11
63	Cd248	Chst2
64	Cd302	Clcf1
65	Cd34	Clip4
66	Cd55	Cntnap4
67	Cd74	Cntnap5a
68	Cd81	Cobl
69	Cdca7l	Cobll1
70	Cdh23	Col23a1
71	Cdh6	Col24a1
72	Cdk17	Col4a5
73	Cdk18	Col4a6
74	Cers1	Col7a1
75	Cfb	Cotl1
76	Cfh	Crim1
77	Chl1	Csk
78	Chst12	Cxadr
79	Chst15	Cybrd1
80	Chst7	Cycs
81	Clec11a	Cyp2s1
82	Col14a1	D430019H16Rik
83	Col15a1	Dhcr24
84	Col8a1	Dhps
85	Colec10	Dio2
86	Cox15	Diras2
87	Cp	Disp1
88	Cpb1	Dmp1
89	Cpxm1	Dnm1
90	Cr2	Ece1
91	Csf2rb2	Edn3
92	Csnk1g1	Ednra
93	Cstad	Ednrb
94	Ctgf	Efnb1
95	Cxcl1	Efnb2
96	Cxcl13	Eid2
97	Cyp2j9	Elovl7
98	Dapk1	Eme2
99	Dclk1	Emid1
100	Des	Enoph1
101	Dlec1	Epb41l3
102	Dnah1	Epha4
103	Dock4	Etv1
104	Dpep1	Evpl
105	Dpyd	Eya4
106	Dtna	F2rl3
107	E330009J07Rik	F3
108	Edil3	Fam134b
109	Efna5	Fam180a
110	Eln	Fam189a1
111	Enox1	Fam19a2
112	Enpp2	Fam212a
113	Enpp3	Fam53b
114	Enpp5	Fat1
115	Entpd1	Fbn2
116	Epb41	Fdps
117	Epdr1	Fgf9
118	Epha7	Fgl2
119	Ephx1	Fkbp10
120	Ercc8	Foxl1
121	Etfa	Fry
122	Etl4	Fxyd6
123	Eya1	Gadd45a
124	Fam107b	Galnt15
125	Fam198a	Garem
126	Fam198b	Gdpd1
127	Fam46a	Gdpd2
128	Fancb	Ggt7
129	Fap	Gja1
130	Fbln1	Gm10046
131	Fbln2	Gm10277
132	Fbxl13	Gm10401
133	Fbxl7	Gm11440
134	Fbxo27	Gm15383
135	Fgf10	Gm19653
136	Fgfr2	Gm2237
137	Fgfr4	Gm28439
138	Fign	Gm3527
139	Flrt3	Gm43213
140	Flt3l	Gm4955
141	Fmo2	Gnai1
142	Frat2	Gnrh1
143	Frem1	Got1
144	Frem2	Gpr20
145	Frmd5	Gpr39
146	Frzb	Gpr45
147	Fzd4	Gskip
148	G0s2	Gstt2
149	Gabra3	Higd1a
150	Gabre	Hoxa4
151	Gbp10	Hrh1
152	Gda	Hs3st3b1
153	Gfra2	Hsbp1l1
154	Gk5	Hspa12a
155	Glcci1	Hspa4l
156	Glt8d2	Hspb1
157	Gm14322	Hspg2
158	Gm15387	Igdcc4
159	Gm18853	Il1rl1
160	Gm29609	Il34
161	Gm4070	Inhba
162	Gm7180	Insc
163	Gm8369	Itga1
164	Gna14	Itga11
165	Gpc3	Itga5
166	Gramd1b	Jade1
167	Greb1l	Kazald1
168	Grem1	Kcna4
169	Grem2	Kcnd3
170	Gria4	Kcng4
171	Gsn	Kcnj8
172	Gvin1	Khk
173	Hapln1	Kif21b
174	Hcar1	Klhl32
175	Hebp1	Klhl6
176	Hey1	Ldhb
177	Heyl	Ldlr
178	Hmcn1	Lims2
179	Hmgcs2	Lipg
180	Hmha1	Lmo3
181	Hoxb3	Lmo7
182	Hoxb5	Lpcat2
183	Hoxb6	Lpcat4
184	Hr	Lrp4
185	Hs3st1	Lrrc9
186	Hsd11b1	Lrtm1
187	Hsd11b2	Lurap1l
188	Htr1b	Lxn
189	Icosl	Lypd6
190	Id4	Lyve1
191	Igf2bp2	Lyzl6
192	Igfbp3	Mad1l1
193	Ighv6-3	Mamdc4
194	Igsf8	Maml2
195	Igsf9	Map2
196	Il13ra1	Mapk10
197	Il1rl2	Mast4
198	Il33	Mgll
199	Irak1bp1	Mras
200	Isl1	Mrpl17
201	Itga2	Mrvi1
202	Itga8	Msh5
203	Itgb3	Mthfd2
204	Itgb8	Mvd
205	Kcnb2	Myh11
206	Kcnq4	Myh7b
207	Kcns3	Myl9
208	Khdrbs3	Mylk
209	Lbp	Myo18b
210	Lepr	Myo1e
211	Lgi4	Nab1
212	Lhfpl2	Nacad
213	Lmo4	Nbl1
214	Lox	Nceh1
215	Lrig3	Nes
216	Lrrc17	Ngfr
217	Lrrc61	Nim1k
218	Maf	Nkd1
219	Maob	Nnat
220	Matn2	Nol6
221	Mcc	Ogdhl
222	Mcm8	Ogn
223	Mdga1	Omd
224	Med6	Orai1
225	Meis1	Orai2
226	Mettl15	Osr2
227	Mfap4	Pakap
228	Mfap5	Palmd
229	Mgme1	Parm1
230	Mgp	Pcdh12
231	Mmp16	Pcid2
232	Ms4a4b	Pcsk6
233	Ms4a4c	Pcsk9
234	Ms4a4d	Pdgfra
235	Msc	Pelo
236	Mt1	Penk
237	Mx2	Phxr4
238	Myocd	Pkia
239	Naa11	Pla1a
240	Naa60	Plagl1
241	Naaa	Plat
242	Naalad2	Plau
243	Naaladl2	Plbd1
244	Nat8f3	Plekha7
245	Ncam1	Plekhb1
246	Ncf2	Plk2
247	Ndst3	Pnmal2
248	Negr1	Ppp1r14c
249	Neurl1a	Ppp1r3b
250	Nlgn1	Ppp2r5b
251	Nlrp9a	Prim1
252	Nmnat2	Prkcz2
253	Nnmt	Prmt1
254	Notch3	Procr
255	Nov	Prom1
256	Nova1	Prrg4
257	Nr2f1	Ptpre
258	Nrip2	Ptx3
259	Nrp1	Qprt
260	Ntn4	Rapgef3
261	Nuak2	Rbp4
262	Oas1a	Rerg
263	Oas1g	Rgs10
264	Oas2	Rhbdd3
265	Olfml1	Rph3al
266	Optc	Rpusd1
267	Osr1	Ryr3
268	Pabpc5	Sall4
269	Palm	Samd5
270	Pamr1	Sc5d
271	Papolb	Scap
272	Pcdh18	Scd1
273	Pcdh19	Scn2b
274	Pcdhga1	Sema4f
275	Pcsk5	Serpinb6b
276	Peg3	Sertad4
277	Pgf	Slc16a9
278	Pgm2l1	Slc24a5
279	Phf24	Slc2a13
280	Phldb2	Slc43a2
281	Pi15	Slc6a6
282	Pid1	Slc7a5
283	Pim1	Smco4
284	Pla2g4c	Smlr1
285	Plcb1	Smoc1
286	Plcb2	Sntb1
287	Plekha6	Snx25
288	Plpp1	Sorbs1
289	Plpp3	Sox11
290	Plxdc2	Sox13
291	Plxna4	Sox6
292	Pparg	Spats2l
293	Ppfia2	Spire1
294	Ppp1r3c	Spry4
295	Prkab1	Spsb2
296	Prkg1	Spsb4
297	Pros1	Sptb
298	Prr16	Srebf2
299	Prrg1	Steap3
300	Prrx2	Stk40
301	Prss23	Strbp
302	Ptch2	Sulf1
303	Ptk2b	Sv2b
304	Ptprd	Sv2c
305	Qpct	Syt13
306	Rab19	Tagln
307	Rab36	Tbc1d16
308	Rad51b	Tbx4
309	Rapgef4	Tgtp1
310	Rapgefl1	Thap7
311	Rasa3	Thbd
312	Rassf2	Thsd7b
313	Rbp1	Tlr5
314	Rcan2	Tm4sf1
315	Rftn1	Tmem119
316	Rgs5	Tmem132e
317	Rhou	Tmem158
318	Rin2	Tmem191c
319	Rspo3	Tmem2
320	Rtn4rl1	Tmtc1
321	S1pr3	Tpm2
322	Scrn1	Trmt112-ps2
323	Sdpr	Trmt61a
324	Sema3b	Tro
325	Sepp1	Trp53i11
326	Serpina3g	Trpv2
327	Serpina3i	Tspan13
328	Serpina3n	Tspan6
329	Serpine2	Tspyl4
330	Serpinf1	Tubb2b
331	Serpini1	Tysnd1
332	Sfrp1	Uaca
333	Sft2d2	Ucp2
334	Shc2	Unc119b
335	Shisa3	Vasp
336	Slc16a2	Vwa1
337	Slc16a7	Whrn
338	Slc1a3	Wif1
339	Slit2	Wisp1
340	Slit3	Wnt5a
341	Smad1	Zdhhc14
342	Smad7	Zeb1
343	Snai2	Zfp109
344	Sned1	Zfp3
345	Spock2	Zfp641
346	Spon1	NA
347	Spon2	NA
348	Srgap1	NA
349	St6gal1	NA
350	St6gal2	NA
351	St6galnac5	NA
352	Stard9	NA
353	Stc2	NA
354	Sulf2	NA
355	Svep1	NA
356	Syn2	NA
357	Syp	NA
358	Syt3	NA
359	Tbc1d4	NA
360	Tcf21	NA
361	Tes	NA
362	Tgfb2	NA
363	Thsd4	NA
364	Thsd7a	NA
365	Tiprl	NA
366	Tm7sf2	NA
367	Tmem100	NA
368	Tmem151a	NA
369	Tmem26	NA
370	Tmem44	NA
371	Tmem47	NA
372	Tmprss2	NA
373	Tmtc2	NA
374	Tnfaip3	NA
375	Tnfaip6	NA
376	Tnfrsf11b	NA
377	Tnfsf13b	NA
378	Tnxa	NA
379	Tnxb	NA
380	Trabd2b	NA
381	Trim14	NA
382	Trim30d	NA
383	Ttc25	NA
384	Ttc41	NA
385	Ube2o	NA
386	Ugt1a5	NA
387	Ugt1a6a	NA
388	Vcam1	NA
389	Vegfc	NA
390	Vipr2	NA
391	Vsir	NA
392	Vstm4	NA
393	Wnt2b	NA
394	Xdh	NA
395	Ypel2	NA
396	Zeb2	NA
397	Zfp420	NA
398	Zfp462	NA
399	Zfp518b	NA
400	Zfp521	NA
401	Zfp536	NA
402	Zfp810	NA
403	Zfp932	NA
