# Supplementary material for: The small and large intestine contain related mesenchymal subsets that derive from embryonic Gli1+ precursors
Source: Nat Commun. 2023 Apr 21;14:2307. doi: 10.1038/s41467-023-37952-5 (PMC10121680; doi:10.1038/s41467-023-37952-5)
Supplement: Supplementary file 4 — Supplementary Data 2 [file 41467_2023_37952_MOESM4_ESM.xlsx]

## Sheet: Sheet1
PDGFRahi FB					FGFR2+ FB
Up in Colon	Up in Small intestine				Up in Colon	Up in Small intestine
Postn	Smoc2				Fam129a	Lrat
Adam23	Ccl11				Bhlhe40	Kcnc3
Lama5	Kcnk2				Steap4	Abcc3
Abi3bp	Aldh1a3				Lrrn2	Zmynd15
Fgf7	Abcc9				Pitx1	Sertm1
Hpse	Slfn5				Adam23	Gm28439
Rgs2	Plcxd3				Osr1	Aldh1a3
Fbln1	Kcnj8				Scd1	Hmcn1
Mamdc2	Cdk18				Hoxa11	P2rx1
Dclk1	Kcnc3				Lypd1	Cyp1b1
Ahr	Hoxc8				Cilp	Angptl1
Lef1	Cxcl16				Hoxa13	Hpse2
Fam129a	Smtnl2				Adcyap1r1	Chd7
Spon2	Dio2				Fos	Hoxc4
Ccdc3	Nid2				Adh1	Lcp2
Ackr3	Cers6				Frmpd4	Hoxc8
Lrrc8c	Itga11				Thy1	Gm43302
Pitx1	Adam11				Col8a1	H2-Q7
Hoxa13	C7				Pianp	Gm4955
Cd44	Trp53i11				Fosb	H2-Q6
Ptgs2	Akap12				Mustn1	Traf3ip3
Cd109	Lcp2				Abi3bp	Rdh10
Nxf7	Kcnn3				Fzd4	Cxcl14
Hoxa11	Hpse2				Plod2	C7
Snai2	Sfmbt2				Steap3	Skap2
Olfml2b	Adamts15				Cd109	Rtn4rl2
Hhip	C1qtnf7				Col28a1	Adgrf5
Hoxa10	H2-Q7				Egr1	Ednrb
Lipg	Aplnr				Plac9a	Bmper
Trpa1	Hoxc4				Dusp1	AI607873
Cav1	Tgfb3				Ctgf	Lama1
Hoxa9	Sulf1				Igfbp6	Arhgef26
Negr1	Hmcn2				Cgnl1	Iigp1
Hipk2	Ramp1				Isl1	Col6a5
Lrrc75b	Brinp3				Serpina3n	Slfn5
Ptges	Frmd6				Eln	Nid2
Spon1	Tll2				Clip4	Fbln7
Chl1	Cyp1b1				Slc16a10	Cntnap3
Plod2	Ms4a4d				Hoxa9	Frmd5
Cp	Clec3b				Lrrc1	Hoxc6
Tmem47	Tmem200a				Flrt2	Aplnr
Ctsc	Des				C1qtnf3	Ccl21a
Nrg1	Gadd45a				Tmem252	Cxcl9
Fgf10	Lmo7				Myc	Gbp4
Kazald1	Itpr2				Ly6c1	Itga8
Isl1	Colq				Atf3	Tlr12
Fndc1	Hs3st3b1				Cldn1	Gabra3
Fat4	Ltbp1				Fbln1	Gm6776
Rab38	Gbp10				Shc3	Serpina3f
Plau	Hoxc6				Gadd45g	Tgtp2
Lrrc17	Gdf6				Hoxd10	Flt3l
Cadm3	Hoxc5				Nr1d1	Gm15982
Zfp536	Mtss1				Fam198a	Fam105a
Ano5	Cd274				Ikbke	Ckmt1
Fbln2	Il33				Adgrd1	Pros1
Lgals3	F2rl1				C1qc	Filip1
Fgfr4	Alcam				Timp3	Gvin1
Plac9a	Rgs5				Hoxd11	Gbp6
Kcnd3	Fbln7				Hoxa10	Slc4a10
Pla2g7	Gm4955				Ppp1r1a	Rgs5
Fam105a	Hoxb6				Hoxd13	Wdfy1
Dnaic1	Mgarp				Plppr5	Myo1b
Cps1	Tnfrsf21				Tm4sf1	Mylk
Hpgd	9330132A10Rik				Tro	Apol7e
Aspn	Gan				Jph4	Rbks
Igfbp6	Tmem132c				Erg	Adgrl2
Cyfip2	Crispld2				Pgm5	Tes
Prr16	Hoxd8				Atp5g1	Mrvi1
Milr1	Kit				S100a4	Gbp9
Aplp1	Svil				Cdh13	Cd38
Hdac9	Marc1				Zfp36	Svil
Hoxd13	Tjp2				Prkcdbp	Fgfr2
Fst	Angptl1				Ebf4	Slco2a1
Kcns3	Pdk1				Ntn4	Spata13
Slc8a3	Ifi205				Nrp2	Gm8979
Anln	Dchs2				Wnt2	Gja1
Ctgf	Thsd7b				Mgp	Bhlhe22
Svep1	Ltbp2				Fndc1	Asxl3
Trabd2b	Errfi1				Ubox5	Nck2
Procr	Psmb9				Mfap5	S1pr3
Cd36	Inhbb				Olfml2b	Rpp14
Col3a1	Irgm2				Btg2	Phf24
Gprin3	Nlrc5				Igdcc4	Exoc3l2
Ahrr	Abca8a				Abi3	Elovl2
Cldn1	Fam124a				Pi16	Vegfa
Col6a4	Hip1				Serpine1	Hoxb4
Rab3b	Igtp				Tppp3	Il2rg
Cachd1	Srl				Hoxc10	Hoxb5
Peg3	Slc43a3				Tmem229a	Ptgs1
Hoxd11	Hspa12a				Sertad1	Cd200
Zfpm2	Cd34				Ezr	Lrrc16a
Osr1	Tmtc2				Ahnak2	Nom1
Fgl2	Plbd1				Emp1	Cxcl16
Cd300e	Gjb2				Junb	Gm4951
Tgfb2	Rab3il1				Flrt1	Cxcl5
Ncam1	Fmnl1				Medag	Col6a4
Il1rl1	Sox9				Prrg3	Nos1
Enpp2	Slc38a3				Pde1b	Ethe1
Slco4a1	H2-Q10				Art3	H2-Q4
Glp2r	Ptgis				Npas2	Synpo2
Sema3a	Cfb				Entpd2	Gdnf
Sall1	Adam12				Mrpl17	Slfn10-ps
Itga4	Sorl1				Col12a1	Stam2
Ly6c1	H2-Q4				Ogn	Tpcn2
Htr1f	Kcng4				Nacad	Il34
Sfrp1	Skap2				Jun	Gbp7
Anpep	Ptpn18				Nxf7	Myh11
Kif21b	Egflam				Hinfp	Ces1c
Pcdh20	Ntrk3				Pde3a	Tnfsf18
Lox	Pde7a				Gm13288	Med22
Plac9b	Tubb4a				Tspan7	Lifr
Ier3	Slc16a9				Samd1	Dync2h1
Oat	Scly				Pcsk9	Eya1
Ano2	Hoxb5				Otulin	Slc15a3
Ctsh	Hrh1				Sorbs2	Angptl4
Hoxd10	Col23a1				Gm15217	Des
Aox3	Zfp462				Gstm1	Smtnl2
Rarg	Hs3st6				St6galnac5	Rep15
Rspo1	Myh11				Cd34	Sass6
Sdk1	S1pr3				Cmklr1	Tia1
Dmp1	Iigp1				S100a10	Cdkal1
Chsy3	Hif3a				Unc119b	Pcdhb18
Cd300lb	Hoxa2				Cd248	Pcdh12
Cdca7l	6330403A02Rik				Slc41a2	Plcxd3
Ahnak2	Zmynd15				Fgfr3	Imp4
Tmem151a	Slc25a35				Chrdl1	Itgb3
Mmp11	Kcnk13				Igfbp5	B4galt7
Diaph3	Mn1				Cd55	Gm18988
Cd55	Susd4				Ccdc80	Hoxc5
Cd9	Tmcc3				Sdk1	Arfgef2
Zeb2	Ifit3				Col4a5	Ggt5
Ccdc80	Hs3st1				Myo16	Nlrc5
Scd1	Chrd				Bbc3	Sorl1
Il1r1	Tspan9				Fgf7	Pex19
Plekhg5	Stard8				Adamtsl5	Stil
Egln3	Unc13c				Six2	Gabra1
Serpina3n	Mgp				Gsn	Ube2e2
C1qtnf3	Chrnb1				Rasl10a	Pard6b
Bmp2	Aoc3				Fam43a	Sox5
Ociad2	Nos1				Unc13b	Bahcc1
Gria4	Dennd5b				Socs3	Ifi205
Bdkrb2	Notch4				Capg	Rragd
Hoxc10	Pla1a				Emilin3	Batf2
Cacnb3	Gbp6				Zfp385b	Shroom3
Eya4	Col6a5				Zkscan4	Tnfrsf19
Wnt2b	Fmo1				Hook2	Tbc1d1
Sgol2a	Ror1				Svopl	Alkbh3
Thbs2	Pard6b				Kcnd3	Rasgrp2
Tek	Glis1				Ppp1r15a	Gbp2
Tmem100	H2-D1				Ctsh	Zbp1
Ano1	Hoxd4				Zfp790	Avpr1a
Lrrc8d	Cspg4				Pxdc1	Hsd11b1
Mamld1	Eva1b				Sparcl1	Tmem176b
Tmem108	Tmem132a				Lims2	Klhdc1
Paqr5	Slc29a1				Acsbg1	Nmd3
Edar	Il27ra				Nr4a2	Ceacam2
Gm13889	Map2				Gm15844	Ptprr
Slc22a15	Entpd4				Fgf12	Pdlim1
Plxdc2	Oas2				Bmyc	Lrp11
Igsf10	Npepl1				Ndrg4	Daglb
Pde5a	Gpr27				Cdkn1c	Naa60
Art3	Aifm2				Apol7b	Gcnt2
Drp2	Hoxb2				Dnajb1	Naalad2
Sntg1	Ppp1r14c				Ces1d	Acap2
Myof	Prdm16				Grem1	4930518I15Rik
Ezr	Nnat				Tcea3	Gpatch3
Lrrn3	Tgfbrap1				Acvr2a	Gm6548
Inpp4b	Fli1				Sytl2	Lyn
Matn2	Stat1				AW551984	Adap2
Emp1	Wbscr17				Trabd2b	Irgm2
Slc6a11	Gm16464				Ldhb	Rad54l2
Hdac5	Ccser1				Bmp6	Tnfsf10
Iqcj	Amd-ps3				Peli3	Rnf213
Enox1	Man1c1				S100a6	Cabyr
C3	Adap2				Parvb	Frmd4b
Syne3	Meiob				D430041D05Rik	Papd5
Ptprr	Syk				Thrb	Ksr1
Shc3	Hoxa5				Nr4a1	Rufy3
Nav3	Xpc				Fkbp10	Nkx2-3
Piezo2	Arhgef3				Asb5	Eps8
Ddit4l	Ank				Syndig1	B3galt6
Gsn	Artn				Cntn4	Il1rl2
Il1rl2	Tnfsf10				Stk11ip	Fam49a
Slc2a1	Parp11				Enpep	F830016B08Rik
Cd248	Gprc5c				Lrrc3	Meiob
Ak5	Axin2				Srebf2	C6
Scn7a	Klf15				Phlda1	Aldh1a2
Clec14a	Per2				Csrnp1	Slc43a3
Pdgfd	1600002H07Rik				Nkd2	Msc
Hcar2	Man1b1				Mfsd5	Gbp5
Rgs17	Gm17334				Fam102a	2610002M06Rik
H2afz	Nrxn2				Fzd1	Ccl25
Lgr4	Hoxa3				Amigo3	Ttc33
Htra1	Cxcl9				Pus1	Laptm4b
Tspan7	Gm13245				Plpp7	Slc16a9
Frzb	Stc2				Anxa3	2004-09-01
Podxl	Atp1b2				Gpnmb	Gm12250
Fras1	Cpz				Kazald1	Col22a1
Avpr1a	Slc15a3				March9	A230050P20Rik
Tbx3	B3gnt5				Fmod	Tm6sf1
Enah	Slco2b1				Il6	Fhod1
Fzd7	Adgrg1				Fhdc1	Hmgb3
Hist1h2bg	Klhdc8b				Clec11a	Tap1
Gm11149	Nkd1				Tst	Trim41
Timp1	Lhfpl3				H2afz	Gm11440
Fgfr2	Zfp264				Gm5915	Rbpms
Prrx2	Oxnad1				Tspyl3	Phf11b
Plpp3	Khdrbs3				Fxyd5	Rwdd3
Tmem98	Cobl				Ret	Zfp12
Ctnnal1	Pde2a				Adamts2	Rcor2
Gm7972	Rassf8				Anapc2	St6gal2
Hey1	Tspan11				Eml3	Dnajc11
Igfbp3	Txnl4b				Ngf	Csf3r
Dock9	H2-Q5				Dohh	Hoxa5
Gramd1b	Lrrc18				Aar2	Sfmbt1
Ppargc1a	Actr8				Vipr2	Eif1ad
Cd81	Gm11627				Zfp143	Adam12
Mfap5	Slfn8				Ltbr	Lbhd1
Fmn1	Fam19a2				Srrm4	Pawr
Cdh13	Cadps2				Rad51c	Gimap8
Ephx1	Ttll3				Vgll3	P2ry14
Hspb8	Lrig1				Clic1	Gm18852
Cdt1	Trim62				Ralgds	Plxnc1
Insc	Pcdhga4				Odf3l1	Glis3
Cxcl13	Hunk				Pmp22	Hs6st1
Arrdc4	Zfp809				Itga4	Gk
Mt1	Tapbpl				Trub2	Ccl11
Nrn1	Col14a1				Bok	Zfp106
Fancd2	Hs3st3a1				Gnpda1	Xpo6
Ptch2	Tmco4				9330159F19Rik	Olfr1443
Frem2	Fer1l6				Prlr	Cacna1a
Itgb3	Sp110				Gadd45b	Psmb8
Gnao1	Arvcf				Lmcd1	Hoxd3
Zcchc5	Cyb561a3				Id4	Tnfrsf21
Tspan8	Lefty1				Adrb1	Kcnk3
Chst15	H2-Q6				Dcaf6	Ank2
Tmem254c	Rpap1				Dnm1	H2-K1
Gadd45g	Src				Zfp623	Ip6k2
Cyp2c44	Exoc6				Tceal6	Map3k7cl
Six2	Map7				Cav1	Malt1
Spata13	Casp8ap2				Zfp383	Maml2
Dhrs3	Slc4a3				Mn1	Adamts12
Srgap2	Sema3b				Decr1	Klhl6
Unc13b	Mroh1				Tmem238	Gprin3
Slc7a8	Pabpc4l				Tek	Vmn1r65
C77080	Slitrk5				Lrrc36	Cd300lg
Mdga1	Pdgfrl				Hdac6	Pdik1l
Pianp	Traf3ip3				Nsun4	Gpr183
Stx3	Kcnip2				Hpgd	Galk2
Fxyd5	Timm17b				Zcchc5	Zgrf1
Fam162b	Prune2				Mrc1	Ifi203
Lrrc4b	Ces1d				Pycr1	Med6
Sgip1	G530012D18Rik				Csdc2	Sox4
Shc2	Ccdc134				Crtc1	Mlph
Erich2	Stat5a				Lox	Slc16a12
Stil	Cox10				Lmna	Hip1
2200002D01Rik	Zfhx4				P3h2	Adhfe1
Gatm	Nlrp1b				Aars2	Tbx2
Agt	Hacl1				Tyk2	Plekha2
Hspb1	Rasgrp2				Tmem255a	Nudt8
Jph4	Pgf				Ankrd28	Tango2
Capg	Tmem140				Emilin2	Gusb
Tmem229a	Spsb2				1500011B03Rik	Olfr56
Prtg	Them4				Fam13c	Pqlc1
Pam	Gal3st2				Loxl1	Lacc1
Asphd2	Gm12250				Get4	Hcar1
Adamts6	Jph1				Zbtb48	Cdh8
Pamr1	Gm12435				Ddah1	BC055324
S100a10	Dok6				Fstl3	Mocos
Arid3b	Gm15821				Cyr61	Slc16a4
Plpp2	Ppm1h				Capn5	Tmeff1
Dsp	Limch1				Bcat1	A130010J15Rik
Slc7a5	Plekha2				Stmn2	Stk10
Cpm	Ap3m2				Gm16253	Pik3c2g
Stxbp2	Prkrip1				Lipg	Fblim1
Fam210b	Map4k2				Klf4	Mta1
Rgs6	Msc				Rab11fip4	Gm8369
Ptgr1	Wfikkn2				Nipa1	Nat10
Anapc15	Agpat3				Tmcc3	Hoxb7
Tmub1	Gm6776				Tcte3	A630010A05Rik
Stk32a	C6				Drp2	Zim1
Foxl1	Hsdl1				Nfkbiz	Trac
Clu	Adcy5				Gm21541	Gm8113
Epdr1	Bnip1				Chrd	Me2
Lgmn	Fam216b				1110001J03Rik	Slc37a3
Ankrd34a	Pdf				Cd81	L2hgdh
Klhdc8a	Ribc1				Myo1g	Ncapg2
Mustn1	Pdhx				Exoc3l	Hscb
Fhod1	Nmrk1				Entpd1	Unc5b
Diras2	Elmo3				Gpc3	Gm18558
Aph1c	Rpp21				Sfrp4	Numa1
Gabrb2	Gpr88				Abca6	Accs
Klhl29	Irak2				Dnmt3b	1600002H07Rik
Mcc	Kcnab1				Enpp2	Igtp
Epb41	Wdr73				Rcan1	Zfp26
Lrrn2	Rab40c				Sertad4	Sdk2
Rtl1	Trim30d				Mfhas1	Gmeb2
Ripk3					Tmem183a	Hunk
Ell3					Rab3d	Pcdhgc5
Nipal2					1700061G19Rik
Ntf3					Manf
1700028B04Rik					Tinf2
Mapk10					Socs5
Gsap					Thsd7a
Olr1					Eif1ax
Treh					Col4a6
Stmn1					Masp1
Pycr1					Dph2
Abhd17c					Plscr4
Prim1					Tspo
Znrf2					Pdlim4
Sh2d5					Lif
Agtr1a					Fads1
Clstn2					Cxxc5
Slc2a6					Ier3
Prdm1					Pdlim2
Fkbp11					Fam221b
Mdm1					Zdbf2
Gm17230					Tmem8b
Lnx1					Ccdc85b
Dpep1					Mvk
Fosb					Adamtsl1
Ablim3					Hdac9
Skp2					Nckap1l
Sec22a					Ppl
Kctd8					Cdh18
Zfp521					Gpx1
Stx1a					Dbp
Neil3					Llgl1
Camk4					Gm17137
Tbc1d8					Wdr70
Cdc34					Fem1a
Akap6					Rgma
Pfkfb4					Stk26
Cenpa					St3gal2
Fmo2					Pik3cb
Rbm24					Vipas39
Ticrr					Sort1
Grem1					Bet1l
Neb					Emg1
Cdc25a					Adm
Kif26a					Catip
Mmp13					Sema3a
Tmem156					Crip1
Smpdl3a					Myo5a
Plaur					Cdc42ep5
Hsd11b1					Tcf7l1
Sbspon					Creld1
Tmem176a					Acaa1a
Grem2					Asic3
Nr4a1					Rspo1
Acot11					Asb7
Pxdc1					Sdpr
Cacnb1					Hspa1b
Simc1					Cyp21a1
Scube3					Dzank1
Tnfrsf19					Taf1c
Plscr1					Sf3b4
Gemin5					Nme1
Faxc					Clybl
Opcml					Fmo1
Pcp4l1					Dpt
Mcm10					Pcdh20
Thsd7a					Hgs
Dysf					Hr
Wscd2					Rgs6
Tmeff1					Mapk8ip1
Tbc1d31					Gm996
Nqo1					Rrad
Cap2					Ak5
Tppp3					Erf
Adamts3					Hspg2
Speer4b					Hhipl2
Rin2					Nsdhl
Enpp6					Cenpo
Cpb1					Wdr55
Cntnap4					Cltb
Casc5					Cdkn1a
Tuba1c					Hist2h2aa1
Hhipl1					Akirin1
Ptpru					Zfp27
Pdlim4					Sigmar1
Dfna5					Fam195b
Enox2					Kcna6
Ppil6					Hsd17b7
Gm10273					Fads2
Vrk2					March3
Col8a1					Lrrc59
Cenpn					Eno1
Tbc1d2					Irs1
Bcr					Pdgfc
Nfatc2					E2f6
Rgs3					Fam19a1
Usp13					Slc15a2
Mgst3					Edil3
Olfml1					Pigyl
Esco2					Med24
Fth-ps2					Fam134b
Hivep3					Abat
Gpnmb					Taf3
Mmd					Zfp385a
					B3gat2
					Nup62
					Ccdc51
					Tsku
					Ier2
					Mgll
					Trmt1
					Hspb8
					Pea15a
					Ggta1
					Trim16
					Cadm1
					Cebpd
					Hcar2
