# Supplementary material for: The small and large intestine contain related mesenchymal subsets that derive from embryonic Gli1+ precursors
Source: Nat Commun. 2023 Apr 21;14:2307. doi: 10.1038/s41467-023-37952-5 (PMC10121680; doi:10.1038/s41467-023-37952-5)
Supplement: Supplementary file 7 — Source Data [file 41467_2023_37952_MOESM7_ESM.xlsx]

## Sheet: Figure 4
Source data file
Figure 4
Figure 4B
Large intestine
	Gli.EGFP+				Gli.GFP-
PDGFRa+	97.8	98.5	97.2	98.3	0.64	0.1	2.47	0.14
Mesothelium	96.9	98.4	96	97.6	0.99	0.17	1.29	0.61
CD45+	0.12	0.29	0.93	0.42	0.15	0.031	0.045	0.15
CD31+	1.94	2.42	1.47	1.44	0.36	0.62	0	0
EpCAM+	1.55	5.26	2.53	2.35	0.28	0.15	7.43	2.26
Small intestine
	Gli.EGFP+				Gli.GFP-
PDGFRa+	97.9	98.3	97.4	97.6	0.23	0.5	3.18	0.1
Mesothelium	96	97.8	93.2	94.4	0.44	0.27	2.62	0.14
CD45+	0.48	0.2	0.47	0.15	0.29	0.00769	0.034	0.26
CD31+	1.49	4.1	3.13	1.15	0.25	1.08	0	0.29
EpCAM+	1.65	0.47	0.5	1.08	0.14	0.18	2.72	1.86
Figure 4D
Large intestine
	Cre+
Pericytes	2.45	2.53	1.61	1.51	0.78	1.19	0.81	1.02	0.7	2.58
SMCs	3.6	3.47	1.72	1.27	0.5	1	0.8	1.13	1.33	3.39
CD81+	4.88	5.1	3.38	1.75	1.71	2.11	1.19	1.38	0.94	3.48
Fgfr2+ and CD90+ FB	4.57	4.56	2.42	1.86	0.92	2	1.1	1.11	1.33	3.78
PDGFRahi FB	3.75	4.23	1.69	1.77	1.1	1.66	0.93	0.79	1.45	1.97
	Cre-
Pericytes	0.4	0.51	0.24	0.33	0.12	0.21	0.91	0.63	0.2
SMCs	0.41	0.4	0.049	0.07	0.067	0.14	0.98	0.81	0.37
CD81+	0.27	0.28	0.19	0.14	0.13	0.075	0.77	0.37	0.13
Fgfr2+ and CD90+ FB	0.24	0.28	0.1	0.081	0.054	0.035	0.63	0.4	0.16
PDGFRahi FB	0.26	0.24	0.2	0.21	0.049	0.11	0.71	0.36	0.16
Small intestine
	Cre+
Pericytes	2.04	3.07	1.62	1.36	1.12	0.93	0.98	0.71	0.67	0.96
SMCs	2.72	3.61	2.08	1.4	1.57	0.94	0.71	1.46	1.1	2.26
CD81+	3.44	4.41	3.19	1.64	1.1	1.78	1.18	1.47	1.22	2.46
Igfbp5+	3.8	4.18	2.91	1.8	1.22	1.72	1.26	1.66	1.12	3.02
Fgfr2+	2.08	2.77	2.04	0.93	1.16	1.73	1.04	1.37	0.84	1.99
PDGFRahi FB	2.91	3.53	2.44	1.9	1.48	2	1.11	1.38	1.19	2.28
	Cre-
Pericytes	0.37	0.31	0.15	0.33	0.24	0.53	0.28	0.32	0.43
SMCs	0.59	0.32	0	0.052	0	0.28	0.36	0.36	0.54
CD81+	0.28	0.12	0.015	0.042	0.063	0.057	0.18	0.16	0.22
Igfbp5+	0.27	0.19	0.054	0.033	0.023	0.045	0.13	0.17	0.24
Fgfr2+	0.43	0.22	0.04	0.11	0.13	0.14	0.21	0.18	0.27
PDGFRahi FB	0.24	0.16	0.1	0.046	0.016	0.037	0.11	0.11	0.19

## Sheet: Figure S4
Supplementary Figure 4
Supplementary Figure 4A
Large intestine
	GFP+					GFP-
Pericytes	37.5	43.4	39.5	8	24	0.19	0.26
SMCs	74.2	85	77.5	55.3	51.5	0.23	0.24
CD81+	90	94.2	89.9	94.5	81	0.18	0.31
CD90+	86	95.4	89.5	96	77.7	0.2	0.32
Fgfr2+	74.8	89.1	82.7	89.3	71.9	0.19	0.33
PDGFRahi	78.6	87	79.7	84.8	62.3	0.22	0.27
Small intestine
	GFP+					GFP-
Pericytes	16.7	20.7	23.9	16.4	19.3	0.25	1.09	0.018
SMCs	54.4	57.7	60.4	45.5	51.4	0.25	0.48	0.4
CD81+	54.7	48	72.9	35.7	58.5	0.3	0.27	0.083
Igfbp5+	46.7	44.6	61.4	28.2	52.5	0.33	0.13	0.044
Fgfr2+	38.1	24.5	41.7	22.7	34.7	0.31	0.2	0.12
PDGFRahi	34.8	32.1	41	31	38.6	0.31	0.091	0.28
Supplementary Figure 4E
Large intestine
	Cre+
PDGFRa+	0.73	1.75	1.33	0.53	1.93	2.37	2.14	1.11	3.06	0.98	1	1.26	1.2	1.16	0.95	3.32
Mesothelium	0.75	1.81	1.32	0.69	1.36	1.58	1.94	1.37	2.24	0.81	1.18	1.05	1.26	0.88	0.88	2.22
CD45+	0.37	0	0	0.02	0.23	0.34	0.25	0	0	0.5	0.64	0.05	0.21	0.032	0.12	0.12
CD31+	0.55	0	1.3	0.28	0	0	0.48	0.51	0	0.094	0	0.55	0.4	0.63	0.53	0
EpCAM+	0.062	0.17	0.12	0.1	0.37	0	0.23	0.35	0.57	0.058	0.073	0.23	0.19	0.22	0.41	0
	Cre-
PDGFRa+	0.013	0.036	0.05	0.019	0.018	0.061	0.18	0.18
Mesothelium	0	0	0.18	0.22	0.31	0.052	0.19	0.2
CD45+	0.21	0.052	0.076	0.29	0.36	0.076	0	0
CD31+	0	0	0.23	0	0	0	0	0
EpCAM+	0.13	0.17	0.087	0	0	0.13	0.17	0
Small intestine
	Cre+
PDGFRa+	0.77	1.2	1.19	1.77	2.22	1.89	1.12	1.87	0.87	0.91	1.08	0.99	1.02	0.89	3.41
Mesothelium	0.59	0.91	0	1.45	1.18	1.85	1.12	1.95	0.61	0.58	1.07	0.66	0.95	0.78	2.89
CD45+	0	0	0	0.37	0.096	0.15	0.22	0.058	0.058	0.049	0.026	0.063	0.036	0.04	0
CD31+	0.12	0	0	0	0.72	0.13	0	0.61	0.14	0.22	0.28	0.51	0.34	0.24	0.23
EpCAM+	0.032	0	0	0.11	0.27	0.14	0.34	0.86	0.038	0.063	0.018	0.024	0	0.061	0.65
	Cre-
PDGFRa+	0.00967	0	0.013	0.13	0.056	0.032	0.018	0.082	0.76	0.052
Mesothelium	0	0	0	0.13	0.18	0.055	0.084	0.041	0.79	0.34
CD45+	0	0	0.12	0.096	0.15	0.014	0.038	0.053	0	0.15
CD31+	0	0	0	0.83	0.12	0.34	0	0.11	0.38	0
EpCAM+	0	0	0	*	0.27	0	0	0.22	0	0
		* Removed. Please see reporting summary. Data exclusions
